# Supplementary material for: Behavior of Olive Genotypes Against Quick Decline Syndrome (QDS) Caused by Xylella fastidiosa subsp. pauca in Apulia
Source: Plants (Basel). 2025 Jan 8;14(2):157. doi: 10.3390/plants14020157 (PMC11769438; doi:10.3390/plants14020157)
Supplement: Supplementary file 1 [file plants-14-00157-s001.zip]

Archive with 1 entries (1 files):
- plants-3330557-supplementary.xlsx
