# Supplementary material for: Behavior of Olive Genotypes Against Quick Decline Syndrome (QDS) Caused by Xylella fastidiosa subsp. pauca in Apulia
Source: Plants (Basel). 2025 Jan 8;14(2):157. doi: 10.3390/plants14020157 (PMC11769438; doi:10.3390/plants14020157)
Supplement: Supplementary file 1 [file plants-14-00157-s001.zip › plants-3330557-supplementary.xlsx]

## Sheet: Foglio1
SSR Locus	Motif	Sequenza primer (5'-3')	Reference	Ta
DCA03 (6-FAM)	(GA)19	F 5’-CCCAAGCGGAGGTGTATATTGTTAC-3’	[62]	50°C
		R 5’-TGCTTTTGTCGTGTTTGAGATGTTG-3’
DCA05 (6-FAM)	(GA)15	F 5'-AACAAATCCCATACGAACTGCC-3'	[62]	50°C
		R 5'-CGTGTTGCTGTGAAGAAAATCG-3'
DCA09 (PET)	(GA)23	F 5'-AATCAAAGTCTTCCTTCTCATTTCG-3'	[62]	55°C
		R 5'-GATCCTTCCAAAAGTATAACCTCTC-3'
DCA17 (VIC)	(GT)9(AT)7AGATA(AGA)38	F 5'GATCAAATTCTACCAAAAATATA -3	[62]	50°C
		R 5'-TAATTTTTGGCACGTAGTATTGG -3'
DCA18 (PET)	(CA)4 CT(CA)3(GA)19	F 5'-AAGAAAGAAAAAGGCAGAATTAAGC-3	[62]	50°C
		R 5'-GTTTTCGTCTCTCTACATAAGTGAC-3'
GAPU71b (PET)	GA(AG)6(AAG)8	F 5'-GATCAAAGGAAGAAGGGGATAAA-3'	[38]	57-60°C
		R 5'-ACAACAAATCCGTACGCTTG-3'
GAPU101(NED)	(GA)8(G)3(AG)3	F 5'-CATGAAAGGAGGGGGACATA -3'	[38]	57-60°C
		R 5'-GGCACTTGTTGTGCAGATTG -3'
EMOL (NED)	(GA)12	F 5'-CTTTCCAATATGGGCTCTCG -3'	[39]	50°C
		R 5'-ATGGCACTTTACGGGAAAAA -3'
EMO90 (VIC)	(AC)10	F 5'-CATCCGGATTTCTTGCTTTT-3'	[39]	50°C
		R 5'-AGCGAATGTAGCTTTGCATGT-3'
